# Supplementary material for: Prey preference and cell wall-mediated resistance shape predation efficiency in Saccharomycopsis schoenii
Source: FEMS Yeast Res. 2026 Jan 2;26:foaf075. doi: 10.1093/femsyr/foaf075 (PMC12857228; doi:10.1093/femsyr/foaf075)
Supplement: foaf075_Supplemental_Files [file foaf075_supplemental_files.zip]

Archive with 4 entries (4 files):
- Supplementary Figure A1.tiff
- Supplementary Table A1.docx
- Supplementary Table A2.docx
- Supplementary Table A3.docx
